# Supplementary material for: Correction: Lack of Association between Human Plasma Oxytocin and Interpersonal Trust in a Prisoner’s Dilemma Paradigm
Source: PLoS One. 2015 Mar 19;10(3):e0119691. doi: 10.1371/journal.pone.0119691 (PMC4366254; doi:10.1371/journal.pone.0119691)
Supplement: S1 Data — This file includes supplementary data. (XLSX) [file pone.0119691.s001.xlsx]

## Sheet: RIA
		Extracted		Unextracted
Participant	Spiking	Oxytocin concentration, pg/mL	CV, %	Oxytocin concentration, pg/mL	CV, %		*CV based on duplicate assay
A	spiked	9.82824	3.95911	4.41326	2.03853
A	unspiked	0.497615	0.157775	3.03011	4.33238
B	spiked	10.5631	3.32042	5.31177	3.1149
B	unspiked	1.94769	2.38471	3.56201	1.90555
C	spiked	12.9733	3.73741	5.04999	1.23182
C	unspiked	1.2982	0.0562647	4.11179	3.7118
D	spiked	11.5069	4.43739	5.24773	2.94301
D	unspiked	1.54992	7.88967	3.06089	2.26794
E	spiked	13.962	8.94559	4.41326	0.176566
E	unspiked	1.5087	0.6571	3.01992	5.009
F	spiked	9.49621	4.74744	6.01296	4.60595
F	unspiked	1.17815	11.2445	5.20547	7.72695
G	spiked	14.3435	6.26089	5.68971	0.704298
G	unspiked	1.00967	3.82437	3.93823	2.4569
H	spiked	13.5999	6.24354	6.28642	0.887564
H	unspiked	0.850837	0.935017	4.24696	0.574138
I	spiked	14.7453	7.29662	5.37297	2.77248
I	unspiked	0.539889	2.73487	3.38418	1.3367
J	spiked	14.8851	2.92185	7.44491	6.9527
J	unspiked	0.614461	3.18793	4.00784	1.04248
K	spiked	12.0221	2.33616	6.26105	0.818697
K	unspiked	1.21115	3.07136	3.75677	2.75045
L	spiked	11.7894	3.08266	6.16061	3.50343
L	unspiked	0.843416	2.40298	2.43578	4.80037
M	spiked	12.6283	10.0178	4.72727	2.84191
M	unspiked	1.01035	1.30474	3.78472	4.02116

## Sheet: ELISA
		Extracted		Unextracted
Participant	Spiking	Oxytocin concentration, pg/mL	CV, %	Oxytocin concentration, pg/mL	CV, %
A	spiked	16.5136	4	50.2019	26.5
A	unspiked	7.62662	2.1	43.9654	17.6
B	spiked	29.8758	1.7	134.462	7.8
B	unspiked	21.6054	5.2	123.255	1.5
C	spiked	28.0441	0.6	122.705	30.4
C	unspiked	19.7196	4.3	97.8351	0.2
D	spiked	31.9711	0.8	36.7343	10.7
D	unspiked	21.4862	2.6	36.0441	11.8
E	spiked	29.4536	0.7	106.722	48.9
E	unspiked	21.111	1.1	97.7934	20.2
F	spiked	18.5072	5.6	40.6048	4.8
F	unspiked	8.99362	4.3	43.2266	10.4
G	spiked	20.6964	3.1	63.507	45.2
G	unspiked	11.664	9.3	66.6205	37.7
H	spiked	21.508	4.7	69.118	17.1
H	unspiked	11.577	3.4	68.4373	24.7
I	spiked	17.0723	2	27.5776	28.9
I	unspiked	6.1385	15	22.9801	16.9
J	spiked	21.151	3.2	35.9312	11.4
J	unspiked	10.9951	2.7	40.8446	22.1
K	spiked	26.659	2.6	277.16	26
K	unspiked	16.683	6.4	368.977	33.7
L	spiked	24.5934	2.5	83.5268	8.4
L	unspiked	16.4357	6.4	98.3029	25.3
M	spiked	17.393	1.6	304.1	37.1
M	unspiked	7.9755	4.1	146.945	5.7
